# Supplementary material for: Detection of Genes in Arabidopsis thaliana L. Responding to DNA Damage from Radiation and Other Stressors in Spaceflight
Source: Genes (Basel). 2021 Jun 19;12(6):938. doi: 10.3390/genes12060938 (PMC8234954; doi:10.3390/genes12060938)
Supplement: Supplementary file 1 [file genes-12-00938-s001.zip]

Archive with 1 entries (1 files):
- genes-1228120-supplementary.pdf
